# Supplementary material for: Simultaneous costs minimizing in electricity and gas micro-grids with the presence of distributed generation
Source: PLoS One. 2024 Sep 19;19(9):e0309999. doi: 10.1371/journal.pone.0309999 (PMC11412674; doi:10.1371/journal.pone.0309999)
Supplement: S1 Data — (M) [file pone.0309999.s001.m]

clc
clear

LT1=[0.27 0.18 0.34 0.65 0.13 0.09 1 0.65 0.28 0.12 0.35 0.54 0.18 0.16 0.15 0.14 0.12 0.07 0.09 0.11 0.13 0.11 0.1 0.11];
LT2=[0.22 0.26 0.25 0.25 0.33 0.45 0.67 0.69 0.8 0.87 0.81 1 0.9 0.63 0.62 0.64 0.58 0.33 0.32 0.27 0.3 0.24 0.18 0.17];
EP=[27 26 30 34 33 36 43 56 65 74 64 50 38 39 35 34 31 29 27 25 23 23 25 28];

%% Scenario Analysis

m=1;
while m<=24
    PU=LT1(1,m);
    clear P_Load P_HPW
    sim('Wind_PV_Unballanced_PaperBus_NOPHEV');
    
    c(m,1)=(max(P_Load(21,:))-min(P_Load(21,:)))*EP(1,m)*0.001;
    c(m,2)=(max(P_Load(21,:))-max(P_HPW(21,:)))*EP(1,m)*0.001;
    c(m,3)=(max(max(P_HPW))-min(min(P_HPW)))*EP(1,m)*0.001;
    C_SC1(m,1)=c(m,1)+c(m,2)+c(m,3)
    
    m=m+1;
end
C_SC1

clear c PU
m=1;
while m<=24
    PU=LT2(1,m);
    sim('Wind_PV_Unballanced_PaperBus_NOPHEV');
    
    c(m,1)=(max(P_Load(21,:))-min(P_Load(21,:)))*EP(1,m)*0.001;
    c(m,2)=(max(P_Load(21,:))-max(P_HPW(21,:)))*EP(1,m)*0.001;
    c(m,3)=(max(max(P_HPW))-min(min(P_HPW)))*EP(1,m)*0.001;
    C_SC2(m,1)=c(m,1)+c(m,2)+c(m,3)
    
    m=m+1;
end
C_SC2

clear c PU
m=1;
while m<=24
    PU=LT1(1,m);
    sim('Wind_PV_Unballanced_PaperBus_WITHPHEV');
    
    c(m,1)=(max(P_Load(21,:))-min(P_Load(21,:)))*EP(1,m)*0.001;
    c(m,2)=(max(P_Load(21,:))-max(P_HPW(21,:)))*EP(1,m)*0.001;
    c(m,3)=(max(max(P_HPW))-min(min(P_HPW)))*EP(1,m)*0.001;
    C_SC3(m,1)=c(m,1)+c(m,2)+c(m,3)
    
    m=m+1;
end
C_SC3

clear c PU
m=1;
while m<=24
    PU=LT2(1,m);
    sim('Wind_PV_Unballanced_PaperBus_WITHPHEV');
    
    c(m,1)=(max(P_Load(21,:))-min(P_Load(21,:)))*EP(1,m)*0.001;
    c(m,2)=(max(P_Load(21,:))-max(P_HPW(21,:)))*EP(1,m)*0.001;
    c(m,3)=(max(max(P_HPW))-min(min(P_HPW)))*EP(1,m)*0.001;
    C_SC4(m,1)=c(m,1)+c(m,2)+c(m,3)
    
    m=m+1;
end
C_SC4

clear c PU
m=1;
while m<=24
    PU=LT1(1,m)+LT2(1,m);
    sim('Wind_PV_Unballanced_PaperBus_NOPHEV');
    
    c(m,1)=(max(P_Load(21,:))-min(P_Load(21,:)))*EP(1,m)*0.001;
    c(m,2)=(max(P_Load(21,:))-max(P_HPW(21,:)))*EP(1,m)*0.001;
    c(m,3)=(max(max(P_HPW))-min(min(P_HPW)))*EP(1,m)*0.001;
    C_SC5(m,1)=c(m,1)+c(m,2)+c(m,3)
    
    m=m+1;
end
C_SC5

clear c PU
m=1;
while m<=24
    PU=LT1(1,m)+LT2(1,m);
    sim('Wind_PV_Unballanced_PaperBus_WITHPHEV');
    
    c(m,1)=(max(P_Load(21,:))-min(P_Load(21,:)))*EP(1,m)*0.001;
    c(m,2)=(max(P_Load(21,:))-max(P_HPW(21,:)))*EP(1,m)*0.001;
    c(m,3)=(max(max(P_HPW))-min(min(P_HPW)))*EP(1,m)*0.001;
    C_SC6(m,1)=c(m,1)+c(m,2)+c(m,3)
    
    m=m+1;
end
C_SC6

%% Sensitivity Analysis

clear c PU
m=1;
while m<=24
    PU=LT1(1,m)*0.8;
    clear P_Load P_HPW
    sim('Wind_PV_Unballanced_PaperBus_NOPHEV');
    
    c(m,1)=(max(P_Load(21,:))-min(P_Load(21,:)))*EP(1,m)*0.001;
    c(m,2)=(max(P_Load(21,:))-max(P_HPW(21,:)))*EP(1,m)*0.001;
    c(m,3)=(max(max(P_HPW))-min(min(P_HPW)))*EP(1,m)*0.001;
    C_SC1_1(m,1)=c(m,1)+c(m,2)+c(m,3)
    
    m=m+1;
end
C_SC1_1

clear c PU
m=1;
while m<=24
    PU=LT1(1,m)*0.9;
    clear P_Load P_HPW
    sim('Wind_PV_Unballanced_PaperBus_NOPHEV');
    
    c(m,1)=(max(P_Load(21,:))-min(P_Load(21,:)))*EP(1,m)*0.001;
    c(m,2)=(max(P_Load(21,:))-max(P_HPW(21,:)))*EP(1,m)*0.001;
    c(m,3)=(max(max(P_HPW))-min(min(P_HPW)))*EP(1,m)*0.001;
    C_SC1_2(m,1)=c(m,1)+c(m,2)+c(m,3)
    
    m=m+1;
end
C_SC1_2

clear c PU
m=1;
while m<=24
    PU=LT1(1,m)*0.95;
    clear P_Load P_HPW
    sim('Wind_PV_Unballanced_PaperBus_NOPHEV');
    
    c(m,1)=(max(P_Load(21,:))-min(P_Load(21,:)))*EP(1,m)*0.001;
    c(m,2)=(max(P_Load(21,:))-max(P_HPW(21,:)))*EP(1,m)*0.001;
    c(m,3)=(max(max(P_HPW))-min(min(P_HPW)))*EP(1,m)*0.001;
    C_SC1_3(m,1)=c(m,1)+c(m,2)+c(m,3)
    
    m=m+1;
end
C_SC1_3

clear c PU
m=1;
while m<=24
    PU=LT1(1,m)*1.05;
    clear P_Load P_HPW
    sim('Wind_PV_Unballanced_PaperBus_NOPHEV');
    
    c(m,1)=(max(P_Load(21,:))-min(P_Load(21,:)))*EP(1,m)*0.001;
    c(m,2)=(max(P_Load(21,:))-max(P_HPW(21,:)))*EP(1,m)*0.001;
    c(m,3)=(max(max(P_HPW))-min(min(P_HPW)))*EP(1,m)*0.001;
    C_SC1_4(m,1)=c(m,1)+c(m,2)+c(m,3)
    
    m=m+1;
end
C_SC1_4

clear c PU
m=1;
while m<=24
    PU=LT1(1,m)*1.1;
    clear P_Load P_HPW
    sim('Wind_PV_Unballanced_PaperBus_NOPHEV');
    
    c(m,1)=(max(P_Load(21,:))-min(P_Load(21,:)))*EP(1,m)*0.001;
    c(m,2)=(max(P_Load(21,:))-max(P_HPW(21,:)))*EP(1,m)*0.001;
    c(m,3)=(max(max(P_HPW))-min(min(P_HPW)))*EP(1,m)*0.001;
    C_SC1_5(m,1)=c(m,1)+c(m,2)+c(m,3)
    
    m=m+1;
end
C_SC1_5

clear c PU
m=1;
while m<=24
    PU=LT1(1,m)*1.2;
    clear P_Load P_HPW
    sim('Wind_PV_Unballanced_PaperBus_NOPHEV');
    
    c(m,1)=(max(P_Load(21,:))-min(P_Load(21,:)))*EP(1,m)*0.001;
    c(m,2)=(max(P_Load(21,:))-max(P_HPW(21,:)))*EP(1,m)*0.001;
    c(m,3)=(max(max(P_HPW))-min(min(P_HPW)))*EP(1,m)*0.001;
    C_SC1_6(m,1)=c(m,1)+c(m,2)+c(m,3)
    
    m=m+1;
end
C_SC1_6

clear c PU
m=1;
while m<=24
    PU=LT2(1,m)*0.8;
    sim('Wind_PV_Unballanced_PaperBus_NOPHEV');
    
    c(m,1)=(max(P_Load(21,:))-min(P_Load(21,:)))*EP(1,m)*0.001;
    c(m,2)=(max(P_Load(21,:))-max(P_HPW(21,:)))*EP(1,m)*0.001;
    c(m,3)=(max(max(P_HPW))-min(min(P_HPW)))*EP(1,m)*0.001;
    C_SC2_1(m,1)=c(m,1)+c(m,2)+c(m,3)
    
    m=m+1;
end
C_SC2_1

clear c PU
m=1;
while m<=24
    PU=LT2(1,m)*0.9;
    sim('Wind_PV_Unballanced_PaperBus_NOPHEV');
    
    c(m,1)=(max(P_Load(21,:))-min(P_Load(21,:)))*EP(1,m)*0.001;
    c(m,2)=(max(P_Load(21,:))-max(P_HPW(21,:)))*EP(1,m)*0.001;
    c(m,3)=(max(max(P_HPW))-min(min(P_HPW)))*EP(1,m)*0.001;
    C_SC2_2(m,1)=c(m,1)+c(m,2)+c(m,3)
    
    m=m+1;
end
C_SC2_2

clear c PU
m=1;
while m<=24
    PU=LT2(1,m)*0.95;
    sim('Wind_PV_Unballanced_PaperBus_NOPHEV');
    
    c(m,1)=(max(P_Load(21,:))-min(P_Load(21,:)))*EP(1,m)*0.001;
    c(m,2)=(max(P_Load(21,:))-max(P_HPW(21,:)))*EP(1,m)*0.001;
    c(m,3)=(max(max(P_HPW))-min(min(P_HPW)))*EP(1,m)*0.001;
    C_SC2_3(m,1)=c(m,1)+c(m,2)+c(m,3)
    
    m=m+1;
end
C_SC2_3

clear c PU
m=1;
while m<=24
    PU=LT2(1,m)*1.05;
    sim('Wind_PV_Unballanced_PaperBus_NOPHEV');
    
    c(m,1)=(max(P_Load(21,:))-min(P_Load(21,:)))*EP(1,m)*0.001;
    c(m,2)=(max(P_Load(21,:))-max(P_HPW(21,:)))*EP(1,m)*0.001;
    c(m,3)=(max(max(P_HPW))-min(min(P_HPW)))*EP(1,m)*0.001;
    C_SC2_4(m,1)=c(m,1)+c(m,2)+c(m,3)
    
    m=m+1;
end
C_SC2_4

clear c PU
m=1;
while m<=24
    PU=LT2(1,m)*1.1;
    sim('Wind_PV_Unballanced_PaperBus_NOPHEV');
    
    c(m,1)=(max(P_Load(21,:))-min(P_Load(21,:)))*EP(1,m)*0.001;
    c(m,2)=(max(P_Load(21,:))-max(P_HPW(21,:)))*EP(1,m)*0.001;
    c(m,3)=(max(max(P_HPW))-min(min(P_HPW)))*EP(1,m)*0.001;
    C_SC2_5(m,1)=c(m,1)+c(m,2)+c(m,3)
    
    m=m+1;
end
C_SC2_5

clear c PU
m=1;
while m<=24
    PU=LT2(1,m)*1.2;
    sim('Wind_PV_Unballanced_PaperBus_NOPHEV');
    
    c(m,1)=(max(P_Load(21,:))-min(P_Load(21,:)))*EP(1,m)*0.001;
    c(m,2)=(max(P_Load(21,:))-max(P_HPW(21,:)))*EP(1,m)*0.001;
    c(m,3)=(max(max(P_HPW))-min(min(P_HPW)))*EP(1,m)*0.001;
    C_SC2_6(m,1)=c(m,1)+c(m,2)+c(m,3)
    
    m=m+1;
end
C_SC2_6

clear c PU
m=1;
while m<=24
    PU=LT1(1,m)*0.8;
    sim('Wind_PV_Unballanced_PaperBus_WITHPHEV');
    
    c(m,1)=(max(P_Load(21,:))-min(P_Load(21,:)))*EP(1,m)*0.001;
    c(m,2)=(max(P_Load(21,:))-max(P_HPW(21,:)))*EP(1,m)*0.001;
    c(m,3)=(max(max(P_HPW))-min(min(P_HPW)))*EP(1,m)*0.001;
    C_SC3_1(m,1)=c(m,1)+c(m,2)+c(m,3)
    
    m=m+1;
end
C_SC3_1

clear c PU
m=1;
while m<=24
    PU=LT1(1,m)*0.9;
    sim('Wind_PV_Unballanced_PaperBus_WITHPHEV');
    
    c(m,1)=(max(P_Load(21,:))-min(P_Load(21,:)))*EP(1,m)*0.001;
    c(m,2)=(max(P_Load(21,:))-max(P_HPW(21,:)))*EP(1,m)*0.001;
    c(m,3)=(max(max(P_HPW))-min(min(P_HPW)))*EP(1,m)*0.001;
    C_SC3_2(m,1)=c(m,1)+c(m,2)+c(m,3)
    
    m=m+1;
end
C_SC3_2

clear c PU
m=1;
while m<=24
    PU=LT1(1,m)*0.95;
    sim('Wind_PV_Unballanced_PaperBus_WITHPHEV');
    
    c(m,1)=(max(P_Load(21,:))-min(P_Load(21,:)))*EP(1,m)*0.001;
    c(m,2)=(max(P_Load(21,:))-max(P_HPW(21,:)))*EP(1,m)*0.001;
    c(m,3)=(max(max(P_HPW))-min(min(P_HPW)))*EP(1,m)*0.001;
    C_SC3_3(m,1)=c(m,1)+c(m,2)+c(m,3)
    
    m=m+1;
end
C_SC3_3

clear c PU
m=1;
while m<=24
    PU=LT1(1,m)*1.05;
    sim('Wind_PV_Unballanced_PaperBus_WITHPHEV');
    
    c(m,1)=(max(P_Load(21,:))-min(P_Load(21,:)))*EP(1,m)*0.001;
    c(m,2)=(max(P_Load(21,:))-max(P_HPW(21,:)))*EP(1,m)*0.001;
    c(m,3)=(max(max(P_HPW))-min(min(P_HPW)))*EP(1,m)*0.001;
    C_SC3_4(m,1)=c(m,1)+c(m,2)+c(m,3)
    
    m=m+1;
end
C_SC3_4

clear c PU
m=1;
while m<=24
    PU=LT1(1,m)*1.1;
    sim('Wind_PV_Unballanced_PaperBus_WITHPHEV');
    
    c(m,1)=(max(P_Load(21,:))-min(P_Load(21,:)))*EP(1,m)*0.001;
    c(m,2)=(max(P_Load(21,:))-max(P_HPW(21,:)))*EP(1,m)*0.001;
    c(m,3)=(max(max(P_HPW))-min(min(P_HPW)))*EP(1,m)*0.001;
    C_SC3_5(m,1)=c(m,1)+c(m,2)+c(m,3)
    
    m=m+1;
end
C_SC3_5

clear c PU
m=1;
while m<=24
    PU=LT1(1,m)*1.2;
    sim('Wind_PV_Unballanced_PaperBus_WITHPHEV');
    
    c(m,1)=(max(P_Load(21,:))-min(P_Load(21,:)))*EP(1,m)*0.001;
    c(m,2)=(max(P_Load(21,:))-max(P_HPW(21,:)))*EP(1,m)*0.001;
    c(m,3)=(max(max(P_HPW))-min(min(P_HPW)))*EP(1,m)*0.001;
    C_SC3_6(m,1)=c(m,1)+c(m,2)+c(m,3)
    
    m=m+1;
end
C_SC3_6

clear c PU
m=1;
while m<=24
    PU=LT2(1,m)*0.8;
    sim('Wind_PV_Unballanced_PaperBus_WITHPHEV');
    
    c(m,1)=(max(P_Load(21,:))-min(P_Load(21,:)))*EP(1,m)*0.001;
    c(m,2)=(max(P_Load(21,:))-max(P_HPW(21,:)))*EP(1,m)*0.001;
    c(m,3)=(max(max(P_HPW))-min(min(P_HPW)))*EP(1,m)*0.001;
    C_SC4_1(m,1)=c(m,1)+c(m,2)+c(m,3)
    
    m=m+1;
end
C_SC4_1

clear c PU
m=1;
while m<=24
    PU=LT2(1,m)*0.9;
    sim('Wind_PV_Unballanced_PaperBus_WITHPHEV');
    
    c(m,1)=(max(P_Load(21,:))-min(P_Load(21,:)))*EP(1,m)*0.001;
    c(m,2)=(max(P_Load(21,:))-max(P_HPW(21,:)))*EP(1,m)*0.001;
    c(m,3)=(max(max(P_HPW))-min(min(P_HPW)))*EP(1,m)*0.001;
    C_SC4_2(m,1)=c(m,1)+c(m,2)+c(m,3)
    
    m=m+1;
end
C_SC4_2

clear c PU
m=1;
while m<=24
    PU=LT2(1,m)*0.95;
    sim('Wind_PV_Unballanced_PaperBus_WITHPHEV');
    
    c(m,1)=(max(P_Load(21,:))-min(P_Load(21,:)))*EP(1,m)*0.001;
    c(m,2)=(max(P_Load(21,:))-max(P_HPW(21,:)))*EP(1,m)*0.001;
    c(m,3)=(max(max(P_HPW))-min(min(P_HPW)))*EP(1,m)*0.001;
    C_SC4_3(m,1)=c(m,1)+c(m,2)+c(m,3)
    
    m=m+1;
end
C_SC4_3

clear c PU
m=1;
while m<=24
    PU=LT2(1,m)*1.05;
    sim('Wind_PV_Unballanced_PaperBus_WITHPHEV');
    
    c(m,1)=(max(P_Load(21,:))-min(P_Load(21,:)))*EP(1,m)*0.001;
    c(m,2)=(max(P_Load(21,:))-max(P_HPW(21,:)))*EP(1,m)*0.001;
    c(m,3)=(max(max(P_HPW))-min(min(P_HPW)))*EP(1,m)*0.001;
    C_SC4_4(m,1)=c(m,1)+c(m,2)+c(m,3)
    
    m=m+1;
end
C_SC4_4

clear c PU
m=1;
while m<=24
    PU=LT2(1,m)*1.1;
    sim('Wind_PV_Unballanced_PaperBus_WITHPHEV');
    
    c(m,1)=(max(P_Load(21,:))-min(P_Load(21,:)))*EP(1,m)*0.001;
    c(m,2)=(max(P_Load(21,:))-max(P_HPW(21,:)))*EP(1,m)*0.001;
    c(m,3)=(max(max(P_HPW))-min(min(P_HPW)))*EP(1,m)*0.001;
    C_SC4_5(m,1)=c(m,1)+c(m,2)+c(m,3)
    
    m=m+1;
end
C_SC4_5

clear c PU
m=1;
while m<=24
    PU=LT2(1,m)*1.2;
    sim('Wind_PV_Unballanced_PaperBus_WITHPHEV');
    
    c(m,1)=(max(P_Load(21,:))-min(P_Load(21,:)))*EP(1,m)*0.001;
    c(m,2)=(max(P_Load(21,:))-max(P_HPW(21,:)))*EP(1,m)*0.001;
    c(m,3)=(max(max(P_HPW))-min(min(P_HPW)))*EP(1,m)*0.001;
    C_SC4_6(m,1)=c(m,1)+c(m,2)+c(m,3)
    
    m=m+1;
end
C_SC4_6


%% Other
% EP=[27 26 30 34 33 36 43 56 65 74 64 50 38 39 35 34 31 29 27 25 23 23 25 28];
% plot(EP)
% 
% Load1=[0.27 0.18 0.34 0.65 0.13 0.09 1 0.65 0.28 0.12 0.35 0.54 0.18 0.16 0.15 0.14 0.12 0.07 0.09 0.11 0.13 0.11 0.1 0.11];
% Load2=[0.22 0.26 0.25 0.25 0.33 0.45 0.67 0.69 0.8 0.87 0.81 1 0.9 0.63 0.62 0.64 0.58 0.33 0.32 0.27 0.3 0.24 0.18 0.17];
% figure
% plot(Load1)
% hold on
% plot(Load2)

% CSc1=[36.9115 34.3895 42.064 53.008 42.8448 46.0505 74.7114 87.3075 89.1848 95.7207 90.0582 75.1671 50.2613 51.2035 45.781 44.3078 40.0992 36.821 34.5379 32.2181 29.8615 29.6406 32.0986 36.0842];
% CSc2=[36.2426 35.4151 40.715 46.1437 46.1042 52.4758 67.4804 88.4452 106.2983 123.6612 104.9895 86.8737 64.0838 60.407 54.0337 52.8353 47.229 40.5158 37.5856 34.1772 31.7867 31.1009 33.0667 36.8982];
% CSc3=[36.8062 34.2901 41.9428 52.8342 42.7327 45.9457 74.4012 87.0211 88.9304 95.4761 89.799 74.9236 50.1163 51.0594 45.6552 44.1887 39.9967 36.7476 34.4593 32.1384 29.7834 29.5673 32.0219 35.995];
% CSc4=[36.1386 35.3147 40.5995 46.0128 45.9738 52.3105 67.2544 88.1532 105.9348 123.2126 104.6345 86.5131 63.8437 60.2093 53.8575 52.6624 47.0757 40.4012 37.4807 34.0798 31.696 31.012 32.9712 36.7927];
% 
% plot(CSc1)
