# Supplementary material for: Simultaneous costs minimizing in electricity and gas micro-grids with the presence of distributed generation
Source: PLoS One. 2024 Sep 19;19(9):e0309999. doi: 10.1371/journal.pone.0309999 (PMC11412674; doi:10.1371/journal.pone.0309999)
Supplement: S2 Data — (GMS) [file pone.0309999.s002.gms]

Set
t  Time index         /t1*t24/
mt MT index           /mt1*mt3/
w gas Source index    /w1*w2/
;

Table Data(t,*)
              Vw          PV   PL      buy_p   sell_p  Heat
     t1       7.2         0    73.6    0.17    0.13    47.143
     t2       6.4         0    69.4    0.17    0.13    47.922
     t3       6.3         0      67    0.17    0.13    48.312
     t4       4.7         0    65.7    0.17    0.13    47.532
     t5       2.8         0    66.4    0.17    0.13    48.701
     t6       3.1    3.8084    70.6    0.17    0.13    45.584
     t7       5.3    8.9807    77.3    0.17    0.13    44.416
     t8       4.8    15.298    82.9    0.49    0.38    41.299
     t9       4.6    22.157    87.1    0.49    0.38    37.792
    t10       7.6    23.239    89.8    0.49    0.38    35.065
    t11       8.3     19.92    91.9    0.83    0.65    33.506
    t12       8.3    13.597    93.5    0.83    0.65     30.39
    t13       9.7    21.121    95.3    0.83    0.65    24.156
    t14       8.6    23.883    97.1    0.83    0.65    22.208
    t15      10.1    20.525    98.3    0.83    0.63    24.156
    t16       9.2    15.639    99.3    0.49    0.38    28.831
    t17       7.9    9.1278     100    0.49    0.38    38.182
    t18       8.2    3.9332    99.4    0.49    0.38    44.416
    t19       7.6         0    97.9    0.83    0.65    53.377
    t20       4.8         0    95.3    0.83    0.65        60
    t21       5.2         0      94    0.83    0.65    58.442
    t22       5.5         0      91    0.49    0.38    58.442
    t23       7.4         0    84.4    0.49    0.38    56.104
    t24       5.8         0    77.3    0.17    0.13    54.545

Parameter
Pmt_max(mt)
Kmt(mt)        Maintenance cost constant for MT
gas_Source_max(w)
n_Gas
Vv(t),Ppv(t),Pwt(t),PL(t)
buy_price(t),sell_price(t),HeatLoad(t);


Kmt(mt)=0.128+0.0*ord(mt);
Vv(t)=Data(t,'Vw');
Ppv(t)=Data(t,'PV');
PL(t)=2.5*Data(t,'PL');
buy_price(t)=Data(t,'buy_p');
sell_price(t)=Data(t,'sell_p');
HeatLoad(t)=Data(t,'Heat');

Scalar
*----------------- Wind Turbine-----------------
Vci      /2.5/
Vco      /25/
Vr       /11/
Pr_wt    /50/

*-----------------Gas turbine Cost (MT)-----------------
d       interest rate /0.1/
*Gas turbine output model parameters
LHVng   Natural gas low calorific value           /9.7/
Cng     Natural gas price                         /2.05/
Lmt     Life time for MT (year)                   /10/
n_gas   Gas_efficiency                            /0.1/
*-----Gas turbine pollutant treatment Cofficients -----------------%
a1_mt      /8/
b1_mt      /0.2/
a2_mt      /6/
b2_mt      /0.0036/
a3_mt      /0.023/
b3_mt      /724/

InsCost_MT Install Cost            /13060/
cf_mt                           /0.5499/
CFR
ADCC_MT
ADCC_FC

*--------Fuel cell output parameters   --------------------------------
Kfc     Maintenance cost constant for FC /0.0293/
a1_fc      /8/
c1_fc      /0.014/
a2_fc      /6/
c2_fc      /0.0027/
a3_fc      /0.023/
c3_fc      /489/
Sfc        /0.4097/
Lfc        /10/
InsCost_fc   /42750/
Pi_fc        /20/
cf_fc        /0.3673/
Pfc_max      /40/
*------------------------Battery *************************
Eb_max   battery_capacity /80/
Eb0      Initial Energy   /20/
Eb_min   Min Energy       /6.67/
Pch_max  Max Charge Rate  /13.33/
Pdis_max Max decharge rate /13.33/
n_b      efficiency        /1/


Pmg_max  MG Maximum Power  /250/;

CFR=d*((1+d)**Lmt)/((1+d)**Lmt-1);
ADCC_MT=InsCost_MT*CFR;
ADCC_FC=InsCost_FC*CFR;


gas_Source_max('w1')=13.8;
gas_Source_max('w2')=10.2;
Pmt_max(mt)=66;

loop(t,
if( (Vv(t) lt Vr) and (Vv(t) ge Vci),
Pwt(t)=Pr_wt*(rpower(Vv(t),3) - rpower(Vci,3) )/(rpower(Vr,3)-rpower(Vci,3)) ;
);
if( (Vv(t) lt Vco) and (Vv(t) ge Vr),
Pwt(t)=Pr_wt ;
);
);


Variable
Cost

;

Positive Variable
Pmt(mt,t)  Power proded by MT
Pfc(t)      Power proded by Fuel cell

Cost_mt(mt,t),cost_FC
Nmt(mt,t),Nfc(t)
Vf_mt(mt,t),G_fc(t)
OM_mt(mt,t),OM_FC(t)
Cem_mt(mt,t),Cem_fc(t)
Cfuel_mt(mt,t),Cfuel_fc(t)
Cdp_fc(t)
Vf_mt(mt,t)
Cdp_mt(mt,t)

Pch(t),Pdis(t),Eb(t)
Gas_HeatLoad(t),gas_available(t)
gas_mt(mt,t)

Pmg(t),Pbuy(t),Psell(t)
cost_MG(t);

Binary Variable
UMg(t),Uch(t),Udis(t),Umt(mt,t)
;


Equation
EQ1,EQ2,EQ3,EQ4,EQ5,EQ6,EQ7,EQ8
EQ9,EQ10,EQ11,EQ12,EQ13,EQ14,EQ15
EQ16,EQ17,EQ18,EQ19,EQ20,EQ21,EQ21
EQ22,EQ23,EQ24,EQ25,EQ26,EQ27,EQ28
EQ29,EQ30,EQ31,EQ32,EQ33,EQ34
;

Nmt.lo(mt,t)=0.1 ;
Nfc.lo(t)=0.1;

**------------------------------------------------------------- MT Cost --------------------------------------------
EQ1(mt,t)..   Nmt(mt,t) =e= 0.0753*power(Pmt(mt,t)/Pmt_max(mt),3)-0.3095*power(Pmt(mt,t)/Pmt_max(mt),2)
                          +0.4174*(Pmt(mt,t)/Pmt_max(mt))+0.4068;

* Gas turbine fuel cost
EQ2(mt,t)..   gas_mt(mt,t)  =e= Pmt(mt,t)/LHVng/Nmt(mt,t);
EQ3(mt,t)..   Cfuel_mt(mt,t)=e=Cng*gas_mt(mt,t);

* Gas turbine maintenance cost
EQ4(mt,t)..   OM_mt(mt,t)=e=Kmt(mt)*Pmt(mt,t);

* Gas turbine pollutant treatment cost
EQ5(mt,t)..   Cem_mt(mt,t)=e=( a1_mt*b1_mt+a2_mt*b2_mt+a3_mt*b3_mt)*Pmt(mt,t)/1000;

* Gas turbine depreciation cost
EQ6(mt,t)..   Cdp_mt(mt,t)=e= ADCC_MT*Pmt(mt,t)/Pmt_max(mt)*1/8760*1/cf_mt+0.02*abs(Pmt(mt,t)-45);

EQ7(mt,t)..   Cost_mt(mt,t)=e= Cfuel_mt(mt,t)+OM_mt(mt,t)+Cem_mt(mt,t)+Cdp_mt(mt,t);

*-----Fuel cell fuel cost
EQ8(t)..     Nfc(t)  =e= -0.0043*Pfc(t)+0.6735;
EQ9(t)..     G_fc(t) =e= Pfc(t)/(LHVng*Nfc(t));
EQ10(t)..    Cfuel_fc(t) =e= Cng*G_fc(t);

*-----Fuel cell maintenance cost
EQ11(t)..    OM_FC(t) =e= Kfc*Pfc(t);

*-----Fuel cell pollutant treatment cost
EQ12(t)..    Cem_fc(t) =e= (a1_fc*c1_fc+a2_fc*c2_fc+a3_fc*c3_fc)*Pfc(t)/1000;

*-----Fuel cell depreciation cost
EQ13(t)..    Cdp_fc(t)=e= ADCC_fc*Pfc(t)/Pi_fc/8760/cf_fc+0.02*abs(Pfc(t)-Pi_fc);

*-----Total cost of Fuel cell
EQ14(t)..    cost_FC(t) =e= Cfuel_fc(t) + OM_fc(t) + Cem_fc(t) + Cdp_fc(t);

* Gas available for MTs
EQ15(t)..     Gas_HeatLoad(t)=e=HeatLoad(t)*n_Gas;
EQ16(t)..     gas_available(t)=e=sum(w, gas_Source_max(w))-Gas_HeatLoad(t);
EQ17(t)..     sum(mt, gas_mt(mt,t))=l=gas_available(t);

* Battery
EQ18(t)$(ord(t) eq 1)..  Eb(t)=e=Eb0+Pch(t)*n_b - Pdis(t)/n_b;
EQ19(t)$(ord(t) gt 1)..  Eb(t)=e=Eb(t-1)+Pch(t)*n_b - Pdis(t)/n_b;

EQ20(t)..  Eb(t)=g=Eb_min;
EQ21(t)..  Eb(t)=l=Eb_max;
EQ22(t)..  Pch(t)=l=Uch(t)*Pch_max;
EQ23(t)..  Pdis(t)=l=Udis(t)*Pdis_max;
EQ24(t)..  Uch(t)+Udis(t)=l=1;

EQ25(t)$(ord(t) eq 24)..     Eb(t)=e=Eb0;

* Energy Balance
EQ26(t)..    Pmg(t)=e= PL(t)-Ppv(t)-Pwt(t)-sum(mt, Pmt(mt,t))-Pfc(t)+Pch(t)-Pdis(t);

EQ27(t)..    Pbuy(t)-Psell(t)=e=Pmg(t);
EQ28(t)..    Pbuy(t)=l=Umg(t)*Pmg_max;
EQ29(t)..    Psell(t)=l=(1-Umg(t))*Pmg_max;

EQ30(t)..    cost_MG(t)=e=Pbuy(t)*buy_price(t)-Psell(t)*sell_price(t);

EQ31..    Cost=e=sum(t, sum(mt, Cost_MT(mt,t))+Cost_FC(t)+Cost_MG(t) );


EQ32(mt,t).. Pmt(mt,t)=l=Umt(mt,t)*Pmt_max(mt);
EQ33(mt,t).. Pmt(mt,t)=g=0.1*Umt(mt,t)*Pmt_max(mt);

EQ34(t).. Pfc(t)=l=Pfc_max;


model Microgrid_Gas /all/;

option optcr=0;
option threads=16;
option minlp=COUENNE;
solve Microgrid_Gas using minlp minimizing Cost;


Parameter Storage(t,*),Punit(t,*),Demand(t,*);

Storage(t,'P')=Pdis.l(t)-Pch.l(t)+1e-6;
Storage(t,'E')=Eb.l(t)+1e-6;

Punit(t,'PV+WT')=Ppv(t)+Pwt(t)+1e-6;;
Punit(t,'MT1')=Pmt.l('mt1',t)+1e-6;;
Punit(t,'MT2')=Pmt.l('mt2',t)+1e-6;;
Punit(t,'MT3')=Pmt.l('mt3',t)+1e-6;;
Punit(t,'FC')=Pfc.l(t)+1e-6;;

Demand(t,'Unoptimized')=PL(t);
Demand(t,'Optimized')=Pmg.l(t);

display Cost.l,Pmt.l,Pfc.l,Storage,Umt.l;

execute_unload 'Results.gdx' Storage,Punit,Demand,Ppv,Pwt,Pmt,Pfc,Pmg;

execute_unload 'Results_excel.gdx' Pmt,Pfc,Punit,Storage,Demand,Ppv,Pwt;
execute 'gdxxrw.exe Results_excel.gdx var=Pmt   rng=Pmt!A1 rdim=1 cdim=1';
execute 'gdxxrw.exe Results_excel.gdx var=Pfc   rng=Pfc!A1 rdim=1 cdim=0';
execute 'gdxxrw.exe Results_excel.gdx par=Punit rng=Punit!A1 rdim=1 cdim=1';
execute 'gdxxrw.exe Results_excel.gdx par=Storage rng=Storage!A1 rdim=1 cdim=1';
execute 'gdxxrw.exe Results_excel.gdx par=Demand rng=Demand!A1 rdim=1 cdim=1';
execute 'gdxxrw.exe Results_excel.gdx par=Ppv rng=Ppv!A1 rdim=1 cdim=0';
execute 'gdxxrw.exe Results_excel.gdx par=Pwt rng=Pwt!A1 rdim=1 cdim=0';

execute_unload 'Results_excel.gdx'
