# Supplementary material for: Simultaneous costs minimizing in electricity and gas micro-grids with the presence of distributed generation
Source: PLoS One. 2024 Sep 19;19(9):e0309999. doi: 10.1371/journal.pone.0309999 (PMC11412674; doi:10.1371/journal.pone.0309999)
Supplement: S3 Data — (M) [file pone.0309999.s003.m]

clc
clear

mt1=[0.000001 0.000001 0.000001 0.000001 0.000001 0.000001 0.000001 45.000001 38.19269064 44.14004409 59.73681013 41.600001 51.64897007 43.04477613 51.63629319 45.000001 40.43539414 42.98998986 59.38939226 48.01841302 55.86812328 45.000001 45.000001 0.000001];
mt2=[0.000001 0.000001 0.000001 0.000001 0.000001 0.000001 0.000001 6.600009648 34.44433498 33.31097034 46.600001004 38.85223749 36.63852051 42.5862933 36.63807096 42.600009648 35.62076717 34.96987415 39.600001 40.000001 36.47133578 36.42466047 41.600009648 0.000001];
mt3=[0.000001 0.000001 0.000001 0.000001 0.000001 0.000001 0.000001 36.843751 36.28280643 33.21439766 48.20064335 51.05548994 29.25562991 33.12828305 29.26863231 45.000001 32.63467641 45.000001 36.04234492 53.01558731 6.600001 6.600009648 36.39230768 0.000001];
PV=[0 0 0 0 0 3.8084 8.9807 15.298 22.157 23.239 19.92 13.597 21.121 23.883 20.525 15.639 9.1278 3.9332 0 0 0 0 0 0];
WT=[13.5939561 9.370673762 8.910842916 3.352580063 0.240501758 0.53847762 5.065171529 3.609883113 3.105996389 16.09240711 21.14081536 21.14081536 34.09856505 23.5838069 38.5698375 29.00553074 18.14744845 20.36464886 16.09240711 3.609883113 4.750850518 5.730305046 14.80942697 6.822655136];
FC=[0.000001 0.000001 0.000001 0.000001 0.000001 0.000001 0.000001 10.65334722 10.65334722 10.65334722 40.000001 40.000001 40.000001 40.000001 40.000001 10.65334722 10.65334722 10.65334722 40.000001 40.000001 40.000001 10.65334722 10.65334722 0.000001];
Storage_P=[6.650001 -13.329999 -13.329999 -13.329999 -13.329999 0.000001 -13.329999 0.000001 0.000001 6.680001 13.330001 13.330001 13.330001 13.330001 13.330001 -13.329999 -13.329999 -13.329999 13.330001 13.330001 13.330001 0.000001 0.000001 -13.329999];
Storage_E=[13.350001 26.680001 40.010001 53.340001 66.670001 66.670001 80.000001 80.000001 80.000001 73.320001 59.990001 46.660001 33.330001 20.000001 6.670001 20.000001 33.330001 46.660001 33.330001 20.000001 6.670001 6.670001 6.670001 20.000001];

Demand_UOP=[184 173.5 167.5 164.25 166 176.5 193.25 207.25 217.75 224.5 229.75 233.75 238.25 242.75 245.75 248.25 250 248.5 244.75 238.25 235 227.5 211 193.25];
Demand_OP=[163.7560439 177.4593262 171.9191571 174.2274199 179.0894982 172.1531224 192.5341285 139.24501202 142.91382833 137.16983757 140.82173316 139.17445921 142.15731746 133.19384362 145.78216904 139.6821144 136.7105706 141.9189429 143.29585772 135.27611855 147.97969242 153.0916806 147.54491148 199.7573449];

Sum=mt1+mt2+mt3+PV+WT+FC-Demand_OP;

EP=[27 26 30 34 33 36 43 56 65 74 64 50 38 39 35 34 31 29 27 25 23 23 25 28];


t = 2*pi/24 : 2*pi/24 : 2*pi;

% polar(t,EP,'b')

% polar(t,Demand_UOP,'r')
% hold on
% polar(t,Demand_OP,'b')

% title('Main Strain 1 in Fourier Domain before Filtering','fontsize',20,'fontname','Times New Roman')

Price_mt1=0; H=1;
while H<=24
    Price_mt1=Price_mt1+EP(1,H)*mt1(1,H);
    H=H+1;
end
Price_mt1

Price_mt2=0; H=1;
while H<=24
    Price_mt2=Price_mt2+EP(1,H)*mt2(1,H);
    H=H+1;
end
Price_mt2

Price_mt3=0; H=1;
while H<=24
    Price_mt3=Price_mt3+EP(1,H)*mt3(1,H);
    H=H+1;
end
Price_mt3

Price_PV=0; H=1;
while H<=24
    Price_PV=Price_PV+EP(1,H)*PV(1,H);
    H=H+1;
end
Price_PV

Price_WT=0; H=1;
while H<=24
    Price_WT=Price_WT+EP(1,H)*WT(1,H);
    H=H+1;
end
Price_WT

Price_FC=0; H=1;
while H<=24
    Price_FC=Price_FC+EP(1,H)*FC(1,H);
    H=H+1;
end
Price_FC

Price_Storage_P=0; H=1;
while H<=24
    Price_Storage_P=Price_Storage_P+EP(1,H)*Storage_P(1,H);
    H=H+1;
end
Price_Storage_P
